# Supplementary material for: Identification of New Helicobacter pylori Subpopulations in Native Americans and Mestizos From Peru
Source: Front Microbiol. 2020 Dec 14;11:601839. doi: 10.3389/fmicb.2020.601839 (PMC7767971; doi:10.3389/fmicb.2020.601839)
Supplement: Supplementary file 2 [file Table_1.XLSX]

## Sheet: Table S1
	Table S1. Human populations used in the study
	Population_ID	Region	Country	N	Source	Observation
	Puno	Andes	Peru	16	Borda et al., 2020	Native Americans
	Ashaninkas	Amazon Yunga	Peru	35	Borda et al., 2021	Native Americans
	Matsiguenkas-Shimaa	Amazon Yunga	Peru	23	Borda et al., 2022	Native Americans
	IBS	South Europe	Spain	25	1000 Genomes Project	Iberian Population in Spain
	CEU	Utah Residents	USA	25	1000 Genomes Project	Utah Residents (CEPH) with Northern and Western European Ancestry
	ITU	England Residents	India	25	1000 Genomes Project	Indian Telugu from the UK
	JPT	East Asia	Japan	25	1000 Genomes Project	Japanese in Tokyo, Japan
	CDX	East Asia	China	25	1000 Genomes Project	Chinese Dai in Xishuangbanna, China
	YRI	West Central Africa	Nigeria	25	1000 Genomes Project	Yoruba in Ibadan, Nigeria
	LWK	East Africa	Kenya	25	1000 Genomes Project	Luhya in Webuye, Kenya
	GWD	West Africa	Gambia	25	1000 Genomes Project	Gambian in Western Divisions in the Gambia
	CLM	South America	Colombia	25	1000 Genomes Project	Colombians from Medellin, Colombia
	PEL	South America	Peru	25	1000 Genomes Project	Peruvians from Lima, Peru
