# Supplementary material for: Identification of New Helicobacter pylori Subpopulations in Native Americans and Mestizos From Peru
Source: Front Microbiol. 2020 Dec 14;11:601839. doi: 10.3389/fmicb.2020.601839 (PMC7767971; doi:10.3389/fmicb.2020.601839)
Supplement: Supplementary file 3 [file Table_2.XLSX]

## Sheet: Table S2
	Table S2. Strains, accession numbers and population of the H. pylori genomes used in this study
	Strain	Accession number	Population	Region
	26695	NC_000915.1	hpEurope	UK		Reference strains
	HPAG1	NC_008086.1	hpEurope	Sweden		Study strains
	G27	NC_011333.1	hpEurope	Italy
	P12	NC_011498.1	hpEurope	Germany
	B38	NC_012973.1	hpEurope	France
	B45	AFAO01	hpEurope	France
	ELS37	NC_017063.1	hpEurope	El Salvador
	HpA-14	AKOT01	hpEurope	USA
	HpA-27	AKOW01	hpEurope	USA
	HpH-9	AKPA01	hpEurope	USA
	HpP-16	AKPQ01	hpEurope	USA
	HpP-30	AKPU01	hpEurope	USA
	HUP-B14	NC_017733.1	hpEurope	Spain
	NCTC_11637	NZ_LS483488.1	hpEurope	n/a
	R037c	AMOU01	hpEurope	Canada
	R046Wa	AMOW01	hpEurope	Canada
	SJM180	NC_014560.1	hpEurope	Peru
	Lithuania75	NC_017362.1	hpEurope	Lithuania
	UMB_G1	AOTV01	hpEurope	Canada
	Shi470	NC_010698.2	hspAmerind	Peru
	PeCan4	NC_014555.1	hspAmerind	Peru
	Puno120	NC_017378.1	hspAmerind	Peru
	Aklavik117	NC_019560.1	hspAmerind	Canada
	Aklavik86	NC_019563.1	hspAmerind	Canada
	Cuz20	NC_017358.1	hspAmerind	Peru
	Puno135	NC_017379.1	hspAmerind	Peru
	Sat464	NC_017359.1	hspAmerind	Peru
	Shi112	NC_017741.1	hspAmerind	Peru
	Shi169	NC_017740.1	hspAmerind	Peru
	Shi417	NC_017739.1	hspAmerind	Peru
	v225d	NC_017355.1	hspAmerind	Venezuela
	oki102	NZ_CP006820.1	hpAsia2	Japan
	oki112	NZ_CP006821.1	hpAsia2	Japan
	oki422	NZ_CP006824.1	hpAsia2	Japan
	oki898	NZ_CP006827.1	hpAsia2	Japan
	FD535	AKHP02	hpAsia2	Malaysia
	India7	NC_017372.1	hpAsia2	India
	NAK7	AONJ01	hpAsia2	India
	SA222A	CBQE01	hpAsia2	South Africa
	SNT49	NC_017376.1	hpAsia2	India
	UM067	AUSN01	hpAsia2	Malaysia
	UM084	AUSO01	hpAsia2	Malaysia
	F30	NC_017365.1	hspEastAsia	Japan
	F32	NC_017366.1	hspEastAsia	Japan
	F57	NC_017367.1	hspEastAsia	Japan
	F16	NC_017368.1	hspEastAsia	Japan
	XZ274	NC_017926.1	hspEastAsia	Japan
	35A	NC_017360.1	hspEastAsia	Japan
	51	NC_017382.1	hspEastAsia	Japan
	52	NC_017354.1	hspEastAsia	Japan
	83	NC_017375.1	hspEastAsia	Japan
	CPY1124	AKNJ01	hspEastAsia	Japan
	CPY1313	AKNK01	hspEastAsia	Japan
	CPY3281	AKNM01	hspEastAsia	Japan
	CPY6261	AKNO01	hspEastAsia	Japan
	CPY6311	AKNQ01	hspEastAsia	Japan
	HLJHP271	ALKB01	hspEastAsia	China
	OK113	NC_020508.1	hspEastAsia	Japan
	OK310	NC_020509.1	hspEastAsia	Japan
	J99	NZ_CP011330.1	hpAfrica1	USA
	908	NC_017357.1	hpAfrica1	n/a
	Gambia94_24	NC_017371.1	hpAfrica1	Gambia
	2017	NC_017374.1	hpAfrica1	n/a
	2018	NC_017381.1	hpAfrica1	n/a
	GAM112Ai	APCZ01	hpAfrica1	Gambia
	GAM119Bi	APDE01	hpAfrica1	Gambia
	GAM201Ai	APDC01	hpAfrica1	Gambia
	GAM244Ai	APDK01	hpAfrica1	Gambia
	GAM246Ai	APDM01	hpAfrica1	Gambia
	GAM263BFi	APDW01	hpAfrica1	Gambia
	GAM264Ai	APDX01	hpAfrica1	Gambia
	GAM83Bi	APEE01	hpAfrica1	Gambia
	GAMchjs106B	APEI01	hpAfrica1	Gambia
	GAMchjs117Ai	APEK01	hpAfrica1	Gambia
	GAMchjs124i	APEL01	hpAfrica1	Gambia
	SA146A	CBPZ01	hpAfrica1	Mpumalanga
	SA158A	CBOL01	hpAfrica1	Mpumalanga
	SA170C	CBQL01	hpAfrica1	Mpumalanga
	SA226A	CBNH01	hpAfrica1	Mpumalanga
	SA301A	CBPH01	hpAfrica1	Mpumalanga
	SA35A	CBNE01	hpAfrica1	Mpumalanga
	SA45A	CBNB01	hpAfrica1	Mpumalanga
	SA46C	CBOD01	hpAfrica1	Mpumalanga
	SA144A	CBNJ01	hpAfrica2	South Africa
	SA155A	CBNZ01	hpAfrica2	South Africa
	SA166A	CBPA01	hpAfrica2	South Africa
	SA172C	CBPG01	hpAfrica2	South Africa
	SA175A	CBPO01	hpAfrica2	South Africa
	SA29A	CBMV01	hpAfrica2	South Africa
	SA34A	CBPI01	hpAfrica2	South Africa
	SA40A	CBNN01	hpAfrica2	South Africa
	SA47A	CBOT01	hpAfrica2	South Africa
	SouthAfrica50	AVNI01	hpAfrica2	South Africa
	SouthAfrica7	NC_017361.1	hpAfrica2	South Africa
	SouthAfrica20	NC_022130.1	hpAfrica2	South Africa
	LIM-001	CP051541		Peru/Lima
	LIM-002	CP051540		Peru/Lima
	LIM-003	CP051539		Peru/Lima
	LIM-005	CP051537		Peru/Lima
	LIM-006	CP051493		Peru/Lima
	LIM-007	CP051536		Peru/Lima
	LIM-008	CP051535		Peru/Lima
	LIM-009	CP051534		Peru/Lima
	LIM-010	CP051533		Peru/Lima
	ASHA-001	CP051290		Peru/Amazon
	ASHA-002	CP051291		Peru/Amazon
	ASHA-003	CP051292		Peru/Amazon
	ASHA-004	CP051434		Peru/Amazon
	ASHA-005	CP051435		Peru/Amazon
	ASHA-006	CP051511		Peru/Amazon
	ASHA-008	CP051510		Peru/Amazon
	ASHA-009	CP051509		Peru/Amazon
	ASHA-010	CP051508		Peru/Amazon
	PUNO-001	CP051502		Peru/Puno
	PUNO-002	CP051501		Peru/Puno
	PUNO-003	CP051500		Peru/Puno
	PUNO-004	CP051499		Peru/Puno
	PUNO-006	CP051498		Peru/Puno
	PUNO-007	CP051497		Peru/Puno
	PUNO-008	CP051496		Peru/Puno
	PUNO-009	CP051495		Peru/Puno
	PUNO-010	CP051494		Peru/Puno
	SHIM-002	CP051507		Peru/Amazon
	SHIM-007	CP051506		Peru/Amazon
	SHIM-010	CP051505		Peru/Amazon
	SHIM-011	CP051504		Peru/Amazon
	SHIM-014	CP051503		Peru/Amazon
