# Supplementary material for: Identification of New Helicobacter pylori Subpopulations in Native Americans and Mestizos From Peru
Source: Front Microbiol. 2020 Dec 14;11:601839. doi: 10.3389/fmicb.2020.601839 (PMC7767971; doi:10.3389/fmicb.2020.601839)
Supplement: Supplementary file 4 [file Table_3.XLSX]

## Sheet: Table S3
	Table S3. Names, size and sequences of the H. pylori plasmids used in this study
	Name	Size (pb)		Sequences
	ASHA-006	5993		>NZ_CP012906.1_7 CATTGAATGACAATCGGATCTGTGTTTCAGTCCAAGATGTGGACAAACCTGACAAACTTCTAAAACCTTTCATCGCTAAAGATGAAAAACATTTGAAGAATTGGTTCAAGAAATACTATCGGTGAAAAAAGAATTTTTTAATCCTTACCGCCCATACCCACGACTATAATTTCTCTCGTTTTCTATTTTTTGATTGTGTTCTCTAATCTTTCTATCCAGCTGTGTTGTTTTTGCATGAAGTTCTCTTGTTTCTTGTTCCATTCGCTTTGAAAGTCGTTCATCTGATCTTTGAAAGAAGTCTCTAATTCGTTCTTTTGCGTTTCTGTAGATGTCTTTAATTGCATTAATTGCGTCTCGTGTTCTTGTGTAAATGTCATGTAGG…
	CP018824.1_pHPYLPM	6058		>NZ_CP053257.1_A45 ATGAATACGAATTTTGAACAGCTTAGAAAACAAGAATTGGAATTACGAAAATTATTAGAAGAATTAGACACACTCCCACAAACCCAACAAATTAAACTGCAAAAACAAAAAATACAAACTTACATAGACAAGATCACTCCAAGTATTTTGAGCGGTTTTAATCAAAAATTCAAAGAAATTACAGAAAATTTAAATGATTTTGAAAAAGAAAAACCCACACCCAACAAGGATCAACAAACCACCCCTACCCCATGCAAAGATTTAGTGGTTGCAACCAAAGATAACACTTATATCACCTACCATAACAACACCAACAAGGTTAATCTAGGGAAATTGAGCGAAAGGGAAGCCAATCTTTTATTCGCTATTTTCCAAAAACT…
	AP017634.1_pPMSS1	6058		>ASHA-003 TGCTTAATTAAAGCAATACAAATTATACCATATGTTGTAGATAAATAATATAAAACTAATAAAAGTAATAATTATTTATTGCGTATAAAAAATTACGCTAAAATAGGGAAGAACAATATTGATAAAAATAAGCCCCCCTAGAGTCAGCTTCAGCTGACGACAAATATCAAACTAGAGCGTAGCTCTAGTTCACCGATTACATGGGATTTGTAGGGTAATATCATGGGGGTTTTTTAAGAGTGTTTTTTTGTTTTTTTAAAAAGTTAAATTTTAAGAAAAAATAACAATAAAAGTGATTTTTTTAAATGAAATGATAGGTTAGAGGTCATGGAAGAGCTAAAAGATTATCAGCAATGTTTTGATTATTTGTATTATAACGATTATGAAGA…
	NZ_CP042212.1_pB12	6149		>ASHA-006 TTGCTTGAGCAAGCGATAGAGCGTCTTAGCGTATTTGCCCCTTACTTTTTGAAATTCTAAAAGATTGAAAGAAGTGTATTGACCCATGCCTAAATTGTTAAGTAGGTAGTGGTAGCCTGTGTTGAGTTGGACTTCTAAATACTTCAAATCTTTGCCAGGTTTGTTCAATTCAATTTTGCACCGGCTAAAAAGCATATAATTTTCTTGAATGATTGAAGTTTCTGTTTCGCTAATTTTCCAAAAATCAGCGGTTTTGATGCTGTTCCACAGCTTGATCACCACTTCTGATAGGCGCTCATTAGAAATATCTATGTTTAGCATGCGTTTCAAATCTTGCGGTTCAAAACGAATGAGGGTGTTCCCTTGATCTTTGAGTTTTTGGAAAATAG…
	NZ_AP014713.1_ML3-	6220		>NZ_CP022410.1_G272 GATTTTTTAGCCAATTTTTGCGCTTCATTTGCCCTACAACCAATTCAAATCAAAAAAACGACTATTGATACCACCTGCAACTAAAAACGCAAAAAACAAAAGCTCACAAGCAAAAGAAGTCAATCAGATTGATTGAAATTTTTTCAGCACTGTCAGTCAAAAAGTTTTTTTTCAACGCTAATGGCTTGAAAAAGTGATCATGACTTTTTGAATTTTTTCCAACACTCAGATTTTTTAGCCAATTTTTGCGCTTCATTTGCCCTACAACCAATTCAAATCAAAAAAACGACTATTGATACCACCTGCAACTAAAAACGCAAAAAACAAAAGCTCACAAGCAAATAAGAAAGATCAAAAAACGACTAAAAAAAGGCTTCAT…
	NZ_CP012906.1_7C	6835		>NC_011499.1_HPP12 AACGATTTTAAATTTTTACTTTGTATAGGAATACACATGTCAAAATAAGCGTGACTATAAAATGTATAGCAATAACTATAGTCGGAGAAAAAATAAGTAGCTCCAAACTTGTTATGCCTAAAATAATAACAGAAATTACTCGTGAGACACTAGATTTTAGAGAAGTAAGGGATGAGATTTTCTCTTTACTGACATAAAGAGAAAATTGATAACTTACAATAAAATCTATGTATGTAAACAAGGCAACACTGATTATATAGGCACTAACAAATAGCAATATGTCCATACTTAGCAACAGTGCACTAGCAAGTCCAGTTAAAAAGATCATGGTAATAGTCATATATCGGTTATACGAGTTGGCGTTACAGAAATGAACGAGA…
	NZ_KM583811.1_pUM0	6954		>LIM-002 TTATAGGCTTGTTTTTGTTTCTTATTTTCGCCCTGTGGCAATTGTTCAAAATAAAAATCAATGTGGGTTACCTTGCGCTTGTCATGACTTCGGCGTTCTTTCTTGTAGCTCAAGTGTTCAAAAGGGGAGATTTTATGGAGTTCTTTGATGGCTGGAGTTAAGACTTTTTGATCGATATTTTCCATTTTGTAATCTTTTGGAATGTCTAAAAGTTCCCTGAATTGAGACCATTCCACGCTCAAAATCCCTGTGCTTTTGTATTGCTTGAGCAAGCGATAGAGCGTTTTAGCGTATTTGCCTCTCACTCTTTGGAATTCTAAAAGTTTAAAGGAAGTGTATTGACCCATGCCTAAATTGTTGAGCAGGTATTGGTAGTTATCATTGAGTTGG…
	NC_017356.1_pHPSAT	7228		>LIM-003 CTAGCTACAAAAATGGCCAAGCAAAAACAAAACAATGCGCTTGAAAAAATACTGACAAACCCCAAAATAAGCGCTTTAAAATTAAGAATAGTGATGATATTGAGCGCATAAAAAGAGAGAATAATAAAGATAAAAACATATAGGATTACAATGATTAGTCTTGAAGCGATTAATGCTAGAGTTATTTGTTTGAAAGTTGCTGGTGATAGCATGTAGAACAAGAATATATTATGCGATCTAGAGCTTGTTATAGCTTGAGTGAGACCAAAGATCGCGCTAGAAATAATAAGGAGTCCCATTAGACCTATAATATTATTAAAGTAAAAAATTTCAGTGGTATTTTTTGAAAAAACAAAAATCAGTAATAGGAGCATTAAAATAGGATAAATA…
	NC_017383.1_pHPv22	7326		>LIM-005 ATACATATTTTGTTAACTTGTGATTTTTTCTTTAATTTTGTCAGAGTTCCAACCAACAACGCAATCTGCATTTTCGCTTACAACTTGTGAAATACGCTCATTGCCTCTAGGTTTTACGGCTATGATTTTTTTGTTATATTTTTTAGCTATTTTAATTTCCTTATCTATCCATTTGCTATAAGTTGAATAAACACCGGCCAAAACAATTACACATGAGCATGGTTTAATCTTGTTTTCAATAGCATTATACAATTCTTTATCTGTTCCACTTGTATGTATAGGGTCATCTTTAGGAACAGAGTAATCTTTTAATTTTAATCCCGTGCTGTCTAACAATTTATATAGACAAAGATAATGCTCATGATATTCCCAAGAATGACTAATAAAAAT…
	NC_004845.1_pHPM8	7817		>NC_017363.1_Lit75 TTAACAATTTTTAGCTATAATAACAGCGTGTGAAGATGCTTTCACAGCGGTATTTCCTATGTGCGGCAAAATTTGGAGAAATTGGCTTGACTTAGTTGAGTTAGTGGGTTGGAGGATAGAGAGGGCGACACCTCGTTAGGAGGTATCAATGTGAAAGTATTTGTCGTATTAGTTCTAGTATTAGTAATTCTCGCACAATTGCTATATTAGGCTTATTCGTGGTCTAATCCCTTGTTTATGGGGGTTAGATCCTTATAAGCATACTGATACGATCACACTTATTATACACCAAAAGATAAGGAGTATAGAGTGGAATTTGATCAATTAGAATCACAAAGATCAGACTTACAAAAAGTGTTAAAAGAATTAGATAAACTCCC…
	NC_010932.1_pHP666	8108		>NZ_AP014713.1_ML3-PL ATTTTAGTTTTTTTGCTTTGTATTTTTCGTTTTAAGCGATTTTTAGATTTTAGGCGATGAGTTAGTCGGTTTTTGATTGAAAAAACGAATTAGGGATAATATAACGCAAAAGAAAGGTGGATTTGATTTGAAAAAAAAGACCAAAACAAGGTTTTTGAAGACTTGAACATGAAATCTATGCAAAAACTTTGGGGCAAGAAAGTGAGCGATATAGATTTTAGCGAGTTTGTGAAAATCCTTGAAAACAAGGCTCATGTCGTTAAGATTGATAGATTCTATCCTAGCTCTAAGATTTGTTCTAATTGCTTATCTGTTGATGAAAACTTTAATAAAGAAAGAGACACGCCCAACAATTGATAAATGGTGGGATTAAGGAT…
	NC_017734.1_pHPB14	8304		>NC_019564.1_p1HPAKL86 TGGGGGGTCAAGGGGGGTTCACCCCACTGCGAGCTATTTTGTATTACAAAATATATGCTCGCCCTTTTTAGTTGTAGTTTAGCATAGATTGGTTAAAGTTTAGATATAATGGGCTTATAATGTCGTTTGATATAAGGAGCTACAATGTTAAGAGATGTAGAAATAGGAGTTAAATTTTATAAAGAATTTGGCAAATTAGAAAAACAATTAGTTAAATATCAAAATAAAGTTTTAGAAATTAAAAAACAAATGAAAGAGATTAAAAAGCAGTATTCTCAAGCCAAGAAAGATGAGAATTTAGCTAATAAATATACTCCTAATGATGAGCTAAAACAAGATTTATTAGATATTGATAATCCTAATACGACTGAAAACT…
	ASHA-003	8624		>NC_019561.1_p1HPAKL117 GTTCTCTCGGTATTAATAGCATGCGATTAGCACTTAGTAAAAAGAGGGTAATGCCACAAACAATGAAAAGTGTTGAAGTTATCAGTATTAGTATAGGGTCAATTCCTTGAAAGGACTTTAGTAAAAGTTGGTTAAGTTGGTAAAAAACAGAAGTTTTGATAAATAACTGACCAATACTAGGTAGATAGTCTAGAGAAACAAATACATTACAAGACATTACTGCGTAGAGATTGATAATGTTGGCAAATCCTAAGATACTTTGTTCATTTTGAAAGATTTTAGCGACAAAAATGGCTAAACAAAAGCAAAATAATGAGCTTGAAAAAATGCTAATAAATCCAAAAATGAGTGTTTTAAAATTCAGGAGAGCAATGA…
	NC_014556.1_pHPPC4	8712		>NC_005917.1_pAL202 TTCTTACGAGTGATAAGGGAACTTCTTACGAGTGATAAGGGAACTTCTTACGAGTGATAAGGGAACTTCTTACGAGTGATAAGGGAACTTAAAAATTTAATAGTTTCCATATTAACCATTTTCAGCTACAATAACAGCGCGTGAAGATACTTTCACAGCGGTATTTCCTATGTGTGGTAGCAATTTGGAGTAATTAGCTTGACTTGGTTGAGTTAGTGGGTTGGAGGATAGAGAGAGCGACATCTCGTTAGGAGGTATCAATGTGAAAGTATTTTTCGTATTAGTGCTAGTATTAGTAATTCTCGCACAATTGCTATATTAGGCTTATTCGTGGTTTAATCCCTTGTTTATGGGGTTAGACCCTTATAAGCATACTAAT…
	NZ_CP022410.1_G272	8736		>NC_013547.1_pAL226 TTCTTACGAGTGATAAGGGAACTTCTTACGAGTGATAAGGGAACTTCTTACGAGTGATAAGGGAACTTCTTACGAGTGATAAGGGAACTTTTATAAAAATAAGTTACCATATTAACCATTTTCAGCTATAATACAACCTAAGGCGGTGTAACATGGTTGCTAATCCTAGTGTTAACAAATTTGGAGCAATTAGCTTTAAAAGCTAGTGGGTTGGGAGTTTGTAGTGGGTGGCACTCTGTTAGGAGGCACACCATGAAAGCATTTTTAATAGTAGTGATTTTAGTGGTAATCTTAACACAGCCACTATAGTGAAGCACCCAAACGCTAAAGCGATTGGGCTTCCTCGGCTGATGTTGCCCATAGGGAAAGTTTGGTTCTC…
	NZ_CP031559.1_pHPG	8975		>NZ_CP042212.1_pB128 AAGAACTACCCTTATCGTTGGCAAGAACTACCCTTATCGTTGGCAAGAACTACCCTTATCGTTGGCAAGAACTACCCTTATCGTTGGCAAGAACTACCCCTTTATTCATTTTCACTCAAAAATGAGAAACCCTACAGCTTCGTTATTTACGGGGTTCTAACCCCCAATCCCTCGCATGCGCGCGCGTTGTAAAAACATGTAAAAACAACATAGTTGTTAAAACATGTAATAAAAACAACGCGCATGACGCGCTACATATTTTGGGATTTTAGTTTTTAGTGGTTTTTTAGCCTAGTGCCAGGTTTGCGCTATCTTGTTTGATTTTGCTTGCGCAAAAACAGCTACGGCTAACGCCTATGCTTTCAAACTGCGATGCGC…
	NZ_KM583822.1_pUM3	9099		>NZ_MK795209.1_pBur279 AACTACTCATTATTTTATTTTCACCCAAAAATGAGAAACCATACAGCTTCGGTATTTACGATGTTTCAACCACCAATCCCTCGCATGCGCGCGCATGGTAAAACATGTAAAAACAGCATGCTGTTAAAAACATGTAATAAAAACAACGCGCATGATGCGCTACATATTTTGGGATTTTAGTTTTATCCCACTTGCACGAAAAACCCTGTCCTTTAGGTCAGAGATGTAAGTGCATAGCCGTTAGGCTATATTCAAGCTAAAATAGGTTAAAATACCACTAGTCTTTTTGGGGTAGGAAATATCCATGCAGACTTTAAAGAACAAAGCCTTTCGTGTTAGCATTCAATGGAATGCTTTAGTTAGGAAGCCCCTTTCT…
	NZ_KM583809.1_pUM0	9121		>NC_004950.1_pHel4 TGTTAAAGTTTTACTTTGTATAGGAATACACATGTCAAAATAAGCGTGGATACAAAATGTACAGTGATAACTATAGTCGGAGAAAAAATAAGTAGCTCCAAACTTGTTATGCCTAAAATAATAACAGAAATTACTCGTGAGACACTAGATTTTAGAGAAGTAAGGGATGAGATTTTCTCTTTACTGACATAAAGAGAAAATTGATAACTTACAATAAAATCTATGTATGTAAACAAGGCAACACTGAGTATATAGGCACTAACAAATAGCAATATGTTCATACTTAGCAACAGTGCACTAGCAAGTCCAATCAAAAAGATCATGGTAATAGTCATATATCGGTTATACGAGTTGGCGTTACAAAAATGAACGAGAATTCC…
	NZ_KM583818.1_pUM1	9121		>NC_004949.1_pHel5 AATCTAACTAGTTTAGCATCTAAAGCGCATCTAACTTCGGCTTACAATCCAACTTTACTAAAACCGCCTAGCGAGCGTTAGCGAGCATTCAAGCGGTTTTATACCGATTGTTTGCTGACAAGCAAACACCAACAAGCGAAGCGTTAGCGAGCATGGACAAAAGCGCATCGCAGTTTGAAAGCGTAGGCGTTAGCCGAAGCTGTTTTGCGTTAGCAAATCAAACAAGATAGCACAAACCTGGCGTTAGCCTAAAAAATCTCTAAAAACTAAAACCACAAAATATGTAGCGCGTCATGCGCGTTGTTTTGTTTACATGTTTTAAACAGCATGCTGTTTTTACATGTTTTACTCGCATGCGCGCGTGAGGGATTGGGGGTTGG…
	AP011942.1_pHPF30	9129		>NZ_CP034313.1_pHP42-1 ATGCTAAACATAGATATTTCTAATGAGCGCTTATCAGAAGTGGTCATCAAGCTATGGGATAGCATTAAAACCGCTGATTTTTGGAAAATTAGCGAAACAGAAACTTCAATCATTCAAGAAAATTACATGCTTTTTAGTCGGTGTAAAATTGAATTGAACAAACCCAGTAAAGATTTAAAGTATTTAGAAATCCAACTCAATGATAACTACCAATACTTGCTCAACAATCTAGGAATGGGTCAATACACTTCTTTCAATCTATTGGAATTTCAAAGAGTGAGAGGTAAATACGCTAAAACGCTCTATCGCTTGCTCAAGCAATACAAAAGCACAGGGATTTTGAGCGTGGAATGGTCTCAATTCAGAGAACTTTTAG…
	NZ_KM583823.1_pUM4	9130		>NC_010884.1_pHP69 GCCAACACTAACAGAACTTCTTGCCAACACTAACAGAACTTCTTGCCAACACTAACAGAACTTCTTGCCAACACTAACAGAACTTCTTTATTTTAAAGTTATGATTATTAACAATTTTTAGCTATAATAACAGCCTAAGGCGGTATAACATGGTTGCTAATCCTAGTGTCAACAAATTTGGAGCAATTAGCTTTAAAAGCTAGTGGGTTGGGAGTTTGTAGCGGGTGGCACTCTGTTAGGAGGCACACCATGAAAGCATTTTTGATAGTAGTGATTTTAGTGGTAATCTTGACACAGCCACTATATTAAAACCTTAGCGTTTTAATAACCCTTATAAGTCCGCCAAGACTTTTTAAGGGTTTCACTCCTATTATTATATC…
	NC_010884.1_pHP69	9153		>NC_010932.1_pHP666 GAATTCAAAACAACTCGCTATGACTACCTAACCTAAGCAACCAAAGAGTGTTATTTTTGACTATATAAACCAACAAAACATCAGGTCTAATGTGGCATTCTCTACAAGGATACCACTCGCCTTTTAATATGTGGTCTTTATGCTTTTGAGCTAGTGGTTTTTGTTGTCTTAATTCTAAAACTACTTCATCAAGCAGCTTACTATCAAAGCCATTTTTGAGATACTTTTTATAGTCTTTTCTAAATATATTGTGGTATTCAATATCCAGCATGTATCTCTCTTTTTAACTCATTTGTAAGCTCATCTAAACTATCAATTTTTGTAAAATTAGCCCCACTATCCACATCTTTAATAGCTTGTAAAGTTTCTAAATTTTTAG…
	NZ_MK795209.1_pBur	9215		>NC_008087.1_pHPAG1 TTTTGTGGTTAAAATGAATAAAACAGAACTTCTTGCGAGTGATAACAGAACTTCTTGCGAGTGATAACAGAACTTCTTGCGAGTGATAACATAACTTCTTTATTTTAAAGTTATGATTATTAACAATTTTTAGCTACAATAACAACCTAAGGCGGTATAACATGGTTGCTAATCCTAGTGTTAACAAATTTGGAGCAATTAGCTTTAAAAGCTAGTGGGTTGGGAGTTTGTAGTGGGTGGCACTCTGTTAGGAGGCACACCATGAAAGCATTTTTGATAGTAGTGATTTTAGTGGTAATCTTAACACAGCCACTATATTAAAACCTTAGCGTTTTAATAACCCTTATAAGTCCGGCAAGACTTCTTAAGGGTTTCACTC…
	NZ_KM583821.1_pUM2	9230		>NC_017734.1_pHPB14 ACAATCGGTCTAAAACCGCTTGAATGATCGCTAACGCTTCGCTTGTGCGGTTTTAGTTGTGGTTGGATGGCTAACACAAGTCATATGCGCTTTTAGATGCTAAACTAGTGAGATTGGCTAAATGGTTAGCGACTAAAAGAGATTTTAGTTGTTTTTTGCTTGTATTTTTCTTTTTAGGCGATTTTTAGCTTTTAGGCGATGGATTATTCGGTTTTTTGTTTTGCGTTGGTTGTAGGCGATTTTAGATAGCAAAGATTGAGAGTTTTGCTAAATGGCTACATCCTTTTGGTTGGTGTGTTTGTTTCTTGCGTTTTGTATTTTTGGATTTGTTTTTTGAGCTCTTCTACTTCTTGGTGATGCGCCTTTTTCAAGTCTTCAT…
	NZ_KM583819.1_pUM1	9258		>AP011942.1_pHPF30 TTGGCGATTTTAAAAAACACCCTAATTTTGTAGGTGATAGCGCCACAACAAAACCCCAATTAGTTGAAAAGGAATTAACCAATCTTTTGCAACGCTACCACAGCCTAACTGCAACAAATTTGGAAAACATCATAGATTTTCATGTGGCTTTTGAAAAGATACACCCTTTTAGCGATGGCAATGGTAGAGTGGGGCGATTAGTCATGTTCAAAGAGTGTTTGAAAAACAATATCATGCCCTTTATCATAGAAAACGAACACAAAGCTTTTTACTATAGGGGTATTAGAGAATATCACAAGACAAAAGGTTATTTGAAAGATACCATTTTGCAAAGTCAAGATAATTTCAATGAAATGGTTAGCTATTTCTTTTCTAAGTGA…
	NC_008087.1_pHPAG1	9370		>NC_011334.1_pHPG27 CCCCCAAATAACGAAGCTGTAGGGTTTCTCATTTTTGGGTGAAAATGAATAAAGGTGTAGTGTCTTGCGAGTGGTAGGTGTAGTGTCTTGCGAGTGGTAGGTGTAGTGTCTTGCGAGTGGTAGGTGTAGTGTCTTGCGAGTGGTAGGTGTAGTGTCTTTTACAACATATACACAATTAACCATTTTCAGCTAAAATAACAGTGTGCTAATAGTTTCACAAGTGCGGTATTTCCTATGTGCGACAAAATTTGGAGAAATTAGCTTGACCTTGTTAAGTTAGTGGGTTGGAGGATAGAGAGAGCGACACCTCGTTAGGAGATATCGCACTATGAAGTTATTATTCATGTTAGTGCTAGTGCTTATAATTCTCGCACCTTTA…
	NZ_KM583814.1_pUM1	9381		>NZ_CP031559.1_pHPGD63 TTGTGTAAGAATTTGAGCGTTCTCTTTGGTTCTCTCGCTGTCTAGCTTCGCTAAGTTGGTTTCTAATGTCTTTAATAGTTTTAAATGTTTCATGATAGTAAAATCCTTTCAATCGTTTGGCTTTAGGTTCGTTGGGTAGCTTGACACTAATATAATCCTTGCCTTGTCTAGTAACTTCACACTGATTATCTTTTAAAAAATTGATGATGTCAGCTCGGCTGTTAAATAGCGTTCCTAAGTTGTCTTGTATGAGCTTGTCTAGTTTTTCATAGGTTGCTAAAAGTTCTTTATTTTGGGGGTTTTTAGTTTGGTGTTGTTGTATGTTGTGCTGTTTTTCTAGGTCTTTGGGGTTTGTAAAATTGTGTTTTAAGTTGAT…
	NZ_KM583812.1_pUM0	9821		>NC_004845.1_pHPM8 CTAGCCATTTAGCCAATCTAACTTGTTTAGCATCTAAAAGCGCATCTAACTTGAGTTAGCCATCCAACCACTACTAAAACCGCAGAGCGAAGCGTTAGCGAGCAAATAAGCGGTTTTAGACCGATTGTTTGCTGACAAGCAAACACCAACAAGCGAAGCGATAGCGAGCATTGGACAAAAGCGCATCGCAGTTTGAAAGCGTAGGCGTTAGCCGAAGCTGTTTTTGCGCAAGCAAAATCAAACAAGATAGCGCAAACCTGGCGTTAGGCTAAAAAACCCCTAAAAACTAAAACCCCAAAATATGTAGCCCGTCATGCGCGTTGTTTTGTTTACATGTTTTAAACAGCATGCTGTTTTTTACATGTTTTTACTCGCATGCG…
	NZ_KM583816.1_pUM1	9885		>NC_001476.1_pHPM186 GTGAATTACCCAACCGCTAAAGCGATTGGGCTTTTTCTTGCTTCATCGCTCCATAACTAGCTAGATCCAATATGTTGCCATATTTAGAAATAACCCCATTAGAGGAAGCTCCACAAGCTTTGATGCGCTCATCAGTGTAATGAGCGTAATCAGTTCGGATAATCCCTACCCTACTTTTATCTATCTTTATTTTATGCCTGTCATCTAGCATGCCTAAAGCGTAGTTTCTAATATTGACGCTCGCATTGTAATCTCTGTGGTGTGTGATATTGCAATGAGGACAAGTGAATTTAGTGATGTTTTCATGTTTTTTGCCTGTATTGAACCCACAATAAGAACACAATTGAGAGCTAGGGAAAAATCTGTCTATGCCTAATA…
	NC_013547.1_pAL226	9897		>NC_014556.1_pHPPC4 AATTACGCTAGAATAGGGAAAAACAATATTGATAAATATAAGCCCCCTAGTGTCAGCTTTAGCTGACGATAAATATCAAACTAGAGCATAGCTCTAGTTCACCGATTACATGGGACTTGTAAGGCAATATCATGTGGTTTTTTATTTAATGGTATTTATTGTTTTAAAAAGTTAAATTTTAAGAAAAAATAACAATAAAAGTGAATTTCTAAATGAAATGATAGATTGGAGGTCATGGAATGTTAAAAGATTATTGGGAGTGTTTTAATTTTTTGACTTACAATGATTATGAAGAATGGAGCAATGGGGAGGATTTTTATAGTTTTATTTTTCCTAATTGTGAGAGTAAGGGTGAAATGAATAAGGATTTTTCTAAGCC…
	NZ_CP034313.1_pHP4	10013		>NC_017377.1_pHPPN120 CCAGCCCAAGCGTTTGCCAAAACGCATGCGGTGTTTAGGGCGTTTTAGGGCGTACGCTCCCCTTGTTTAGTGAAACCCTTGTTTAACTATTAATCCTGTTTACGACGTTTTGAACTGCGTAATATAGGGCGTTCTATCATGGTAAAAGCTAGGTTTTTAATGTTAGAAAGGCTCAAAAAGCTAGGTTTTTAATGTTAGAAAACGGCTCAAAAGCTAGGTTTTTAATGTTAGAAAACGGCTCAAAAGCTAGGTTTTTAAACTAATAAAAAGTTTTTTATGCTATAATGACTTGTATAAGGACTTGAAATGCCTAAAATCAATAACGAACCCAAACCTAACAGACCTAAAAAGTTCAAGCGCCCTAGCGTCAAAAAATC…
	NC_011334.1_pHPG27	10031		>NC_017356.1_pHPSAT464 TACAATAACCATATCCCAACATTCCATTAAAGGCTATCCAATGGATTTTCTCAATGATTTTGAACAACTCAATAAGGCTCTAGAAAAAATTGACAACCAAGAAATGCAACGCCTTTTGATCAATGCTTTTGTGGAAAAATTTTCCAATAACCCTCCCACAGAAACCAAGAAAGCAGAAGAATCTCAAAAAGAACCCACACCCAAAAAAGATCCACAAACCAACCCCACACCATGCAAAGATTTAGCGCTTACAAACAAAAATAACCCCTATATCACCTATCATAACAACACCAACAAGGTCAATCTAGGGAAATTGAGCGAAAGGGAAGCGAACCTTTTGTTCGCTATTTTCCAAAAACTCAAAGATCAAGGGAAC…
	NC_011499.1_HPP12	10225		>NC_017383.1_pHPv225d ATAGTGTAGTTATGGGGCCGGGTAAGGGAATTTAAAAAAGTTTTTTTTTTATATCTTTAAAAATTACTTTAGTGACGCTTTATTGTGTAAAATATACACAAACTACAAAAAATATTATTACGAATATGTAGTTAGTAATAAAAAAATCATAATTGTGTTATCATCTCCGTAATTTTTAAGTTATAAAAGGAGTAAGCCATGAAATTGTCATACCGTAATTAAATTGAAAAATTTTGCACTCTATTTTAGAGTGTAATTGTTCAAAGTTTTATCGGAGTAGAGTTAGTTATTCAAGAAAGGTTATTTGTGCAGTGGTATCAAACTAGTTTTAGTGCATGTGTTGGTCAAACGGATACAGAAAATATTATTGGTCTTGG…
	NC_004950.1_pHel4	10970		>CP018824.1_pHPYLPMSS1 GGTTTCTCATTTTTGGGTGAAAATGAATAAAGGGGTAGTTCTTGCGAGTGATAAGTGTAGTTCTTGCGAGTGATAAGTGTAGTTCTTGCGAGTGATAAGTGTAGTTCTTGCGAGTGATAAGTGTAGTTCTTTTAACAATATCTACACAATTAACAATCTTTAGCTACAATAACAGCGTGTGAAGATGCTTTCACAGCGGTATTTCCTATGTGCGGCAAAATTTGGAGCAATTAACTTGACTTGGTTGGGTTAGTGGGTTGGAGGATAGAGAGGGCGACACCTCGTTAGGAGGTATCAATGTGAAAGTATTTGTCGTATTAGTTCTAGTATTAGTAATTCTCGCACAATTGCTATATTAGGCTTATTTGTGGTCTAA…
	NZ_CP053257.1_A45	11054		>AP017634.1_pPMSS1 ACAAACCTGGCGTTAGCCTAAAAAACCTCTAAAAACTAAAACCCCAAAATATGTAGCGCGTCATGCGCGTTGTTTTTATTACATGTTTTAAACAGCATGCTGTTTTTTACATGTTTTACTCGCATGCGCGCGCGTGAGGGATTGGGGGTTGGAATAGCCTAAATAACGAAGCTGTAGGGTTTCTCATTTTTGGGTGAAAATGAATAAAGGGGTAGTTCTTGCGAGTGATAAGTGTAGTTCTTGCGAGTGATAAGTGTAGTTCTTGCGAGTGATAAGTGTAGTTCTTGCGAGTGATAAGTGTAGTTCTTTTAACAATATCTACACAATTAACAATCTTTAGCTACAATAACAGCGTGTGAAGATGCTTTCACAGCGGTATT…
	NZ_MK795213.1_pY95	11808		>NZ_KM583809.1_pUM046-2 ATGTCCATGAATACGAATTTTGATCAACTCAGAAAACAAGAATTGGAATTACGAAAATTATTAGAAGAATTAGACACACTCCCACAAACCCCACAAGTTAAACTACAAAAACAAAAAATACAAACTTACATAGACAAGATAACACCAAGTATTTTGAGCGGTTTTAATCAAAAATTTAAAGAAATTACAGAAAATCTATCAAATGAGTTTGAAAAAGAAGAACCCACACCAACAAAAGCGCCACAAACCACCCCCACACCATGCAAGGATTTAGTGGTTAGCACCCCTAAAGATAACACCTATATCACCTACCACAATAACGCTAATAAGGTTAATCTAGGGAAATTGAGCGAAAGGGAAGCCAATCTTTTGTTC…
	LIM-005	11926		>NZ_KM583811.1_pUM066 GTGGAATTTGATCAATTAGAATCACAAAGATCAGATTTACAAAAAGTGTTAAAAGAATTAGATACGCTCCCACAAACCCCACAAATTGAGCTACAAAAACAAGAAATACAAGACCGCATCAACAAAATAACAGACACAATCATTAAAAAATTACTATCAAAGCATGAAATTAAAAAAGAAGAACTAGAACACACTCTAAAAGAAAAACCCACACCACTCAAAGAGCCACAAACCACCCCCACACCATGCAAAGATTTAGTGGTTGCAACCAAAGATAACACCTATATCACCTACCACAACAACACCAACAAGGTCAATCTAGGGAAATTGAGCGAAAGGGAAGCCAATCTTTTGTTCGCTATTTTTCAAAAACTCAA…
	LIM-003	12054		>NZ_KM583812.1_pUM096 ATGAATACGAATTTTGAACAGCTTAGAAAACAAGAATTGGAATTACGAAAATTATTAGAAGAATTAGACACACTCCCACAAACCCAACAAATTAAACTGCAAAAACAAAAGATACAAACTTACATAGACAAGATAACTCCAAGTATTTTGAGCGGTTTTAATCAAAAATTCAAAAAAATTACAGAAAATCTATCAAATGAGTTTGAAAAAGAAGAACCCACACCAACAAAAGCGCCACAAACCACCCCCACACCATGCAAGGATTTAGTGGTTAGCACCCACAAAAATAACGCCTATATCACCTACCACAATAACGCTAATAAGGTCAATCTAGGGAAATTGAGCGAAAGGGAAGCCAATCTCTTGTTCGCTATTTT…
	NC_019564.1_p1HPAK	12113		>NZ_KM583814.1_pUM134 GTGGAATTTGATCAATTAGAATCACAAAGATCAGATTTACAAAAAGTGTTAAAAGAATTAGATACGCTCCCAAAAACCCCACAAATTGAGTTACAAAAACAAGAAATACAAGACCGCATCAATAAAATAACAGACACAATCATTAAAGAATTACTATCAAAGCATGAAATCAAAAAAGAAGAACTAGAACCCACTCTAAAAGAAAAACCCACACCAACAAAAGAGCCACAAACCACCCCCACACCATGCAAAGATTTAGTGGTTAGCACCCCTAAAGATAAAACCTATACCACCTACCACAATAACGCTAATAAGGTTAATCTAGGTAAATTGAGCGAAAGGGAAGCCAATCTTTTATTCGCTATTTTTCAAAGGCT…
	NC_005917.1_pAL202	12120		>NZ_KM583816.1_pUM146 GTGGAATTTGATCAATTAGAATCACAAAGATCAGATTTACAAAAAGTGTTAAAAGAATTAGATACGCTCCCACAAACCCCACAAATTGAGCTACAAAAACAAGAAATACAAGACCGCATCAACAAAATAACAGACACAATCATTAAAAAATTACTATCAAAGCATGAAATTAAAAAAGAAGAACTAGAACACACTCTAAAAGAAAAACCCACACCCAACAAAGATCCACAAACCACCCCCACACCATGCAAAGATTTAGTGGTTACAACCAAAGATAACACCTATACCACCTACCACAACAACACCAACAAGGTTAATCTAGGGAAATTGAGCGAAAGGGAAGCCAATCTTTTGTTCGCTATTTTTCAAAAACTCAA…
	NC_017377.1_pHPPN1	12783		>NZ_KM583817.1_pUM157 ATGAATACGAATTTTGAACAGCTTAGAAAACAAGAATTGGAATTACGAAAATTATTAGAAGAATTAGATACACTCCCACAAACCCCACAAATTAAACTACAAAAACAAAAGATACAAACTTACATAGACAAGATAACTCCAAATATTTTGAGCGGTTTTAATCAAAAATTCAAAGAAATTACAGAAAAATTACCAAGTGAGTTTGAAAAAGAAAAACCCACACCAACAAAAGAGCCACAAACCACCCCCACACCATGCAAAGATTTAGTGGTTAGCACCCCTAAAAATAAAACCTATACCACCTACCACAATAACGCTAATAAGGTCAATCTAGGGAAATTGAGCGAAAGGGAAGCCAATCTTTTATTCGCTATTTT…
	NC_001476.1_pHPM18	12887		>NZ_KM583818.1_pUM171 GTGGAATTTGATCAATTAGAATCACAAAGATCAGATTTACAAAAAGTGTTAAAAGAATTAGATACGCTCCCACAAACCTCACAAATTGAGCTACAAAAACAAGAAATACAAGACCGCATCAACAAAATAACAGACACAATCATTAAAGAATTACTATCAAAGCATGAAATTAAAAAAGAAGAACTAGAACACACTCTAAAAGAAAAACCCACACCCAACAAAGATCCACAAACCACCCCCACACCATGCAAAGATTTAGTGGTTACAACCAAAGATAACACCTACATCACCTACCACAACAACACCAACAAGGTTAATCTAGGGAAATTGAGCGAAAGGGAAGCCAATCTCTTGTTCGCTATTTTTCAAAAACTCAA…
	NC_017363.1_Lit75	16029		>NZ_KM583819.1_pUM196 ATGCCCATGAATACGAATTTTGAACAACTTAGAAAACAAGAATTGGAATTACGAAAATTATTAGAAGAATTAGATACATTCCCACAAACCCCACAAATTAAACTACAAAAACAAAAAATACAAACTTACATAGACAAGATAACTCCAAGTATTTTGAGCGGTTTTAATCAAAAATTTAAAGAAATTACAGAAAATTTAAATGAGTTTGAAAAAGAAACCCAAGAACCCACACCATGCAAAGACTTAGTGGTTACAACCCCTAAAGATAACACCTATATCACTTACCACAACAACACCAATAAGGTCAATCTGGGGAAATTGAGCGAAAGGGAAGCCAATCTCTTGTTCGCTATTTTTCAAAAAATCAAAGATCAAGG…
	LIM-002	17774		>NZ_KM583821.1_pUM291 ATGAATACGAATTTTGAACAGCTTAGAAAACAAGAATTGGAATTACGAAAATTATTAGAAGAATTAGACACACTCCCACAAACCCCACAAATTAAACTACAAAAACAAAAGATACAAACTTACATAGACAAGATAACTCCAAATATTTTGAGCGGTTTTAATCAAAAATTTAAAGAAATTACAGAAAATTTAGAAAATTTAAATGAGTTTGAAAAAGAAAAACCCACACCAACAAAAGCGCCACAAACCACCCCCACACCATGCAAGGATTTAGTGGTTAGCACCCCCAAAGATAACACCTATACCACCTACCACAATAACGCTAATAAGGTTAATCTAGGGAAATTAAGCGAAAGGGAAGCCAATCTCTTGTTCGC…
	NC_004949.1_pHel5	18291		>NZ_KM583822.1_pUM352 ATGTCCATGAATACGAATTTTGATCAACTCAGAAAACAAGAATTGGAATTACGAAAATTATTAGAAGAATTAGACACACTCCCACAAACCCCACAAGTTAAACTACAAAAACAAAAAATACAAACTTACATAGACAAGATAACACCAAGTATTTTGAGCGGTTTTAATCAAAAATTTAAAGAAATTACAGAAAATCTATCAAATGAGTTTGAAAAAGAAGAACCCACACCAACAAAAGCGCCACAAACCACCCCCACACCATGCAAGGATTTAGTGGTTAGCACCCCTAAAGATAACACCTATATCACCTACCACAATAACGCTAATAAGGTTAATCTAGGGAAATTGAGCGAAAGGGAAGCCAATCTTTTGTTCGC…
	NZ_KM583817.1_pUM1	18635		>NZ_KM583823.1_pUM426 ATGTCCATGAATACGAATTTTGATCAACTCAGAAAACAAGAATTGGAATTACGAAAATTATTAGAAGAATTAGACACACTCCCACAAACCCCACAAGTTAAACTACAAAAACAAAAAATACAAACTTACATAGACAAGATAACACCAAGTATTTTGAGCGGTTTTAATCAAAAATTTAAAGAAATTACAGAAAATCTATCAAATGAGTTTGAAAAAGAAGAACCCACACCAACAAAAGCGCCACAAACCACCCCCACACCATGCAAGGATTTAGTGGTTAGCACCCCTAAAGATAACACCTATATCACCTACCACAATAACGCTAATAAGGTTAATCTAGGGAAATTGAGCGAAAGGGAAGCCAATCTTTTGTTCGC…
	NC_019561.1_p1HPAK	18787		>NC_017919.1_pXZ274 GGGAAAGGGGGAAAAACTTAGGCTATTTTCTGTATGCTTATAAATGATTTCTTCACTAATCTGTGTATAGATTTGTCCATTTTTATCATTGTCATAGGCTAAAACAATATTTAAAGACAAATCAGGTTTATTCACAGGCTCAGGCTCTGTGGTTTGAATTTGCGTGTTCTGCGTAAATAAATTACTCATTGCTTGTTGTTTTTAGTGGGTTACAAACAGAAACTAAAATCCTATAATAACCTATAAAATACTATAATTTTTGTATAGGTTATTAAGTTTTGTGTTATACTGCTTGCATGAATAAAAGAATGCTATCAATCGGTCAAGCGAGTAAGCTTTTGGGTGTAACTATCCAAACCTTACGCAATTGGGATAAAAA…
	NC_017919.1_pXZ274	22406		>NZ_MK795213.1_pY95 ATTGTGTTCTCTAATCTTTCTATCCAGCTGTGTTGTTTTTGTATGAAGGTCTCTTGTTTCTTGTTCCATTCGCCTTGAAAATCGCTCATCTGCTCTTTGAAAGAAGTCTCTAATTCGTTCTTTTGCGTTTCTGTAGATGTCTTTAATTGCGTTAATTGCGTCTCGTGTTCTTGCGTGAAACCACCCCTTTCTAAAGAAAGGGGCTTCCTAACTAAAGCATTCCATTGAACGCTAACACGAAAGGCTTTGTTCTTTAAAGTCTGCAAGGACATTTCCTGCCCTAAAAAGACTTAACCCTTTACTTAAAATATTGTTCGCAGCGTTAATATCTCTGTGTTCTTTATACCCACAATCAGAACACAAATATTGCCTGTGATTC…
	NC_017373.1_SouthA	25916		>NC_017373.1_SouthAfrica7 GTGGTTTAATCCCTTGTTTATGGGGTTAGACCCTTATAAGCATACTAATACGATCACACTTATTATACACCAAAAGATAAGGAGTATAGAGTGGAATTTGATCAATTAGAATCACAAAGATCAGATTTACAAAAAGTGTTAAAAGAATTAGATACGCTCCCAAAAACCCCACAAATTGAGTTACAAAAACAAGAAATACAAGACCGCATCAACAAAATAACAGACACAATCATTAAAGAATTACTATCAAAGCATGAAATCAAAAAAGAAGAACTAAAACCAACTCTAAAAGAAGAACCCACACCAACAAAAGCGCCACAAACCACCCCCACACCATGCAAAAATTTAGTGGTTAGCACCCCTAAAGATAACA…
	References
	Study plasmids
