# Supplementary material for: Identification of New Helicobacter pylori Subpopulations in Native Americans and Mestizos From Peru
Source: Front Microbiol. 2020 Dec 14;11:601839. doi: 10.3389/fmicb.2020.601839 (PMC7767971; doi:10.3389/fmicb.2020.601839)
Supplement: Supplementary file 5 [file Table_4.XLSX]

## Sheet: Table S4
	Table S4. Ancestry percentage distribution of study and reference Helicobacter pylori strains
	Strain*	Assigned Population	hpAfrica1	hpAfrica2	hpEurope	hpAsia2	hspEAsia	hspAmerind		References
	PUNO-010	hpAfrica1	0.386655	0.0162141	0.151608	0.0436305	0.0998084	0.302084		Study strains
	GAMchjs106B	hpAfrica1	0.883267	0.00997533	0.0709439	0.0130309	0.0136417	0.00914122
	GAMchjs117Ai	hpAfrica1	0.902811	0.0078958	0.0579282	0.0115925	0.0102208	0.00955137
	GAMchjs124i	hpAfrica1	0.900662	0.00903131	0.0571035	0.0127735	0.0102567	0.0101729
	SA146A	hpAfrica1	0.787411	0.132216	0.0407873	0.0242532	0.00854774	0.00678418
	SA158A	hpAfrica1	0.888025	0.072959	0.0192107	0.0118161	0.0042664	0.00372276
	SA170C	hpAfrica1	0.845504	0.0587025	0.0579247	0.01666	0.0104636	0.0107452
	SA226A	hpAfrica1	0.703143	0.0458527	0.140099	0.0533302	0.0355634	0.0220115
	SA301A	hpAfrica1	0.694123	0.0392375	0.136163	0.0767209	0.0337013	0.0200542
	SA35A	hpAfrica1	0.881281	0.0815148	0.0178314	0.013133	0.0034907	0.00274928
	SA45A	hpAfrica1	0.841032	0.116722	0.0209176	0.0124153	0.00391606	0.00499722
	SA46C	hpAfrica1	0.787533	0.153762	0.0279041	0.0166246	0.00607865	0.00809752
	ASHA-003	hpAfrica1	0.500328	0.013962	0.246377	0.0474613	0.0588584	0.133013
	J99	hpAfrica1	0.710785	0.0167884	0.176976	0.0395882	0.0298516	0.026011
	908	hpAfrica1	0.999939	3.43612e-06	3.60891e-05	6.11021e-06	8.51325e-06	6.14227e-06
	Gambia94_24	hpAfrica1	0.890325	0.00971038	0.0666861	0.01231	0.0112017	0.00976677
	2017	hpAfrica1	0.999971	1.76009e-06	1.10564e-05	3.70452e-06	7.60992e-06	4.7369e-06
	2018	hpAfrica1	0.999973	9.55941e-07	1.03434e-05	4.93497e-06	7.48851e-06	3.50955e-06
	GAM112Ai	hpAfrica1	0.861925	0.00930827	0.0861103	0.0151689	0.0123025	0.015185
	GAM119Bi	hpAfrica1	0.872975	0.00778659	0.0814008	0.0165738	0.0122151	0.00904847
	GAM201Ai	hpAfrica1	0.855038	0.0110668	0.0883939	0.0165304	0.014575	0.0143957
	GAM244Ai	hpAfrica1	0.885928	0.00893501	0.0679258	0.0161508	0.00943415	0.011626
	GAM246Ai	hpAfrica1	0.871524	0.00895965	0.0760126	0.017339	0.0114212	0.0147435
	GAM263BFi	hpAfrica1	0.895517	0.00800927	0.0638962	0.013693	0.0100538	0.0088305
	GAM264Ai	hpAfrica1	0.890838	0.0088409	0.0665641	0.0118938	0.0107837	0.0110799
	GAM83Bi	hpAfrica1	0.804443	0.0146686	0.12109	0.025048	0.0181438	0.0166065
	SA144A	hpAfrica2	0.0403154	0.944352	0.00694338	0.00295501	0.00323594	0.00219854
	SA155A	hpAfrica2	0.0373436	0.94677	0.00647588	0.00268132	0.00431711	0.00241164
	SA166A	hpAfrica2	0.0739015	0.851579	0.0433249	0.0155335	0.00805869	0.00760195
	SA172C	hpAfrica2	0.0369081	0.909881	0.0313055	0.01003	0.00706382	0.00481136
	SA175A	hpAfrica2	0.0599173	0.915514	0.012497	0.00428596	0.00410643	0.00367873
	SA29A	hpAfrica2	0.0940842	0.890215	0.00667221	0.00491865	0.00250092	0.00160902
	SA34A	hpAfrica2	0.041986	0.926599	0.017036	0.00616216	0.00499863	0.00321773
	SA40A	hpAfrica2	0.0490925	0.899715	0.033196	0.00842419	0.00616126	0.00341132
	SA47A	hpAfrica2	0.053846	0.903383	0.0249934	0.00850254	0.00521466	0.00406012
	SouthAfrica50	hpAfrica2	0.0803459	0.894815	0.00997137	0.00609395	0.00540384	0.00336979
	SouthAfrica7	hpAfrica2	0.107276	0.840188	0.0235869	0.0154251	0.008391	0.0051325
	SouthAfrica20	hpAfrica2	0.0623539	0.90971	0.0132777	0.00604351	0.00417691	0.00443824
	26695	hpEurope	0.120596	0.0162693	0.556641	0.141385	0.089056	0.0760529
	LIM-008	hpEurope	0.245646	0.0166559	0.504462	0.0871409	0.0600357	0.0860596
	LIM-009	hpEurope	0.222037	0.0193009	0.504579	0.0830907	0.065681	0.105311
	LIM-010	hpEurope	0.243371	0.0167629	0.48907	0.0769599	0.0722749	0.101561
	HpP-30	hpEurope	0.160773	0.0211196	0.549371	0.129123	0.0777182	0.0618951
	HUP-B14	hpEurope	0.265388	0.0220561	0.506778	0.0947351	0.0596033	0.0514393
	PUNO-003	hpEurope	0.171944	0.0121498	0.460924	0.101021	0.0833491	0.170612
	PUNO-009	hpEurope	0.175643	0.0117971	0.472941	0.10236	0.0853858	0.151873
	NCTC11637	hpEurope	0.111451	0.0128117	0.542248	0.152218	0.103552	0.0777198
	R037c	hpEurope	0.13467	0.0156859	0.562324	0.140889	0.087963	0.058469
	HPAG1	hpEurope	0.116505	0.0142182	0.541327	0.141654	0.109355	0.0769412
	HpA-27	hpEurope	0.121046	0.017218	0.579088	0.144895	0.0757102	0.0620438
	R046Wa	hpEurope	0.169762	0.0181328	0.571296	0.119305	0.0700866	0.0514177
	SJM180	hpEurope	0.274725	0.0159712	0.450899	0.0857819	0.0665031	0.10612
	Lithuania75	hpEurope	0.103752	0.0178133	0.544405	0.158972	0.0986683	0.0763888
	UMB_G1	hpEurope	0.247883	0.0200381	0.529914	0.101759	0.0586105	0.0417949
	G27	hpEurope	0.13391	0.0164181	0.579277	0.144442	0.0726698	0.0532827
	P12	hpEurope	0.126975	0.0151022	0.582215	0.140372	0.0799665	0.0553683
	B38	hpEurope	0.146583	0.0177172	0.587423	0.130002	0.062211	0.0560638
	B45	hpEurope	0.239824	0.0190496	0.513585	0.122783	0.0592354	0.0455228
	els37	hpEurope	0.250398	0.0193631	0.504424	0.0987175	0.0551616	0.0719354
	HpA-14	hpEurope	0.151323	0.0216264	0.590214	0.121705	0.0625267	0.0526043
	HpH-9	hpEurope	0.125986	0.0166345	0.589545	0.128738	0.0749633	0.0641329
	HpP-16	hpEurope	0.162041	0.0196121	0.586709	0.12503	0.0606887	0.0459184
	LIM-001	hpEurope	0.278424	0.016539	0.493604	0.0888592	0.0560858	0.0664881
	LIM-002	hpEurope	0.219849	0.0124312	0.504622	0.0907814	0.0676477	0.104669
	LIM-003	hpEurope	0.232207	0.0185757	0.460448	0.0850411	0.0640113	0.139718
	LIM-005	hpEurope	0.33553	0.01423	0.465503	0.0699029	0.0435908	0.0712438
	LIM-006	hpEurope	0.303193	0.0184383	0.424608	0.0753803	0.0638191	0.114562
	oki102	hpAsia2	0.00518507	0.00118631	0.0163328	0.796694	0.15313	0.0274722
	oki112	hpAsia2	0.00375428	0.000859641	0.010893	0.832453	0.126572	0.0254676
	oki422	hpAsia2	0.00286281	0.000662447	0.0119048	0.945859	0.0303025	0.00840875
	oki898	hpAsia2	0.00278492	0.000616343	0.00837743	0.92137	0.0563451	0.0105058
	FD535	hpAsia2	0.0573956	0.00956553	0.218195	0.552537	0.104245	0.0580612
	India7	hpAsia2	0.078316	0.0111726	0.318948	0.424949	0.0991364	0.0674781
	NAK7	hpAsia2	0.0601075	0.00856268	0.228554	0.522752	0.107462	0.0725623
	SA222A	hpAsia2	0.135162	0.0264386	0.1536	0.522533	0.0957214	0.0665445
	SNT49	hpAsia2	0.0594858	0.011934	0.237785	0.499369	0.126367	0.0650592
	UM067	hpAsia2	0.0469093	0.0086549	0.159183	0.60472	0.112192	0.0683419
	UM084	hpAsia2	0.0429945	0.0112999	0.146324	0.613603	0.11493	0.0708479
	F30	hspEAsia	0.0132726	0.00303549	0.0335746	0.0471979	0.759241	0.143679
	F32	hspEAsia	0.0241837	0.00442956	0.0900244	0.0701726	0.649965	0.161224
	F57	hspEAsia	0.0125082	0.0029951	0.0372074	0.0442612	0.769264	0.133764
	F16	hspEAsia	0.0108066	0.00208494	0.0295211	0.0379807	0.789449	0.130158
	XZ274	hspEAsia	0.0269234	0.00571459	0.0853024	0.0843863	0.616659	0.181015
	35A	hspEAsia	0.0120971	0.00342226	0.0286784	0.0508496	0.78767	0.117283
	51	hspEAsia	0.016984	0.00440849	0.0636851	0.0601512	0.680885	0.173887
	52	hspEAsia	0.0274259	0.00420249	0.107377	0.0820995	0.614379	0.164517
	83	hspEAsia	0.00849485	0.00240613	0.0267597	0.0316735	0.850067	0.080599
	CPY1124	hspEAsia	0.0130207	0.00267106	0.0307063	0.0417634	0.79819	0.113649
	CPY1313	hspEAsia	0.0164069	0.0033297	0.0465359	0.0505912	0.74913	0.134006
	CPY3281	hspEAsia	0.0130865	0.00261706	0.0453045	0.045937	0.794525	0.0985303
	CPY6261	hspEAsia	0.0112799	0.0023004	0.0285458	0.0344387	0.842156	0.0812796
	CPY6311	hspEAsia	0.0118152	0.00229768	0.027201	0.0452575	0.804417	0.109012
	HLJHP271	hspEAsia	0.0221633	0.00399232	0.0567428	0.0589956	0.705764	0.152342
	OK113	hspEAsia	0.0147528	0.00262151	0.0323766	0.259864	0.583225	0.107159
	OK310	hspEAsia	0.0159809	0.00461883	0.0470422	0.0731522	0.690561	0.168645
	ASHA-006	hspAmerind	0.0085001	0.00110481	0.0206513	0.0159068	0.0931106	0.860726
	ASHA-008	hspAmerind	0.0166921	0.00249772	0.0389555	0.028957	0.16796	0.744938
	ASHA-009	hspAmerind	0.00829425	0.00137039	0.0209676	0.0146294	0.105471	0.849267
	ASHA-010	hspAmerind	0.0167059	0.00249753	0.0389522	0.0290275	0.167767	0.74505
	PUNO-001	hspAmerind	0.037917	0.00561389	0.0635007	0.0387158	0.183949	0.670304
	PUNO-002	hspAmerind	0.042365	0.00559058	0.0904644	0.0366263	0.187222	0.637731
	PUNO-004	hspAmerind	0.0486839	0.00568028	0.0933713	0.0393997	0.169217	0.643648
	PUNO-006	hspAmerind	0.0602113	0.00499525	0.13854	0.0389778	0.149034	0.608242
	PUNO-007	hspAmerind	0.041064	0.00390319	0.070111	0.0350342	0.165651	0.684237
	PUNO-008	hspAmerind	0.0497717	0.00649349	0.109936	0.0460156	0.171967	0.615816
	SHIM-002	hspAmerind	0.000283879	0.000134013	0.00113011	0.000651945	0.00427074	0.993529
	SHIM-007	hspAmerind	0.00766426	0.00118837	0.0127014	0.0130772	0.065884	0.899485
	SHIM-010	hspAmerind	0.000283879	0.000134013	0.00113011	0.000651945	0.00427074	0.993529
	SHIM-011	hspAmerind	0.00306296	0.000208692	0.0043857	0.00532628	0.0215873	0.965429
	SHIM-014	hspAmerind	0.00267783	0.00056673	0.00549275	0.00692269	0.0305666	0.953773
	Shi470	hspAmerind	0.00876436	0.00112034	0.0141024	0.0151648	0.0860969	0.874751
	PeCan4	hspAmerind	0.134552	0.00849393	0.2131	0.0612903	0.160247	0.422317
	Puno120	hspAmerind	0.0508313	0.00336407	0.0842315	0.0354885	0.205767	0.620317
	Aklavik117	hspAmerind	0.0246686	0.00519901	0.0655317	0.0493376	0.279477	0.575787
	Aklavik86	hspAmerind	0.0545576	0.0188405	0.0788395	0.0546447	0.289086	0.504032
	Cuz20	hspAmerind	0.00658193	0.00169602	0.0168038	0.0132792	0.0826304	0.879008
	Puno135	hspAmerind	0.0381839	0.00458096	0.0554069	0.0422855	0.206263	0.653279
	Sat464	hspAmerind	0.00907494	0.00203602	0.0225555	0.0134848	0.111305	0.841543
	Shi112	hspAmerind	0.00833699	0.00185602	0.00833183	0.00949536	0.0620194	0.90996
	Shi169	hspAmerind	0.0041977	0.00123326	0.0129052	0.0121206	0.0618447	0.907698
	Shi417	hspAmerind	0.007706	0.000999612	0.0192691	0.0139535	0.0814078	0.876664
	v225d	hspAmerind	0.0233075	0.00420846	0.0506003	0.0393179	0.232697	0.649869
	LIM-007	hspAmerind	0.041783	0.00533584	0.082701	0.0344147	0.192721	0.643044
	ASHA-001	hspAmerind	0.0149051	0.00219905	0.0336967	0.0275679	0.169624	0.752007
	ASHA-002	hspAmerind	0.0521504	0.00300081	0.0635317	0.0324616	0.166965	0.681891
	ASHA-004	hspAmerind	0.0149974	0.00192778	0.0275971	0.0211743	0.130787	0.803516
	ASHA-005	hspAmerind	0.0160782	0.00253299	0.0390475	0.0292919	0.171471	0.741578
	*Order according to population inferenced by using FineStructure and Chromopainter softwares (Figure 2B).
