# Supplementary material for: Identification of New Helicobacter pylori Subpopulations in Native Americans and Mestizos From Peru
Source: Front Microbiol. 2020 Dec 14;11:601839. doi: 10.3389/fmicb.2020.601839 (PMC7767971; doi:10.3389/fmicb.2020.601839)
Supplement: Supplementary file 6 [file Table_5.XLSX]

## Sheet: Sheet1
	Table S5. Genomic features of H. pylori study genomes
		Strain	Genome size	GC%	CDS	cagA status	VacA type		VacA genotypes			VacA
		SHIM-014	1612861	38.9	1568	Positive	s1/i1/m1		s1/i1/m1: 69% (22/32)			SHIM	s1/i1/m1: 40% (2/5)	Puno	s1/i1/m1: 67% (6/9)	LIM	s1/i1/m1: 67% (6/9)	ASHA	s1/i1/m1: 89% (8/9)
		SHIM-011	1609650	38.9	1571	Positive	s1/i1/m1		s2/i2/m2: 9% (3/32)				s2/i2/m2: 0		s2/i2/m2: 22% (2/9)		s2/i2/m2: 11% (1/9)		s2/i2/m2: 0
		SHIM-010	1675471	38.8	1634	Positive	s1/i1i2/m2		s1/i1/m2: 6% (2/32)				s1/i1/m2: 0		s1/i1/m2: 11% (1/9)		s1/i1/m2: 11% (1/9)		s1/i1/m2: 0
		SHIM-007	1592792	39	1563	Positive	s1/i1i2/m2		s1/i1i2/m1: 3% (1/32)				s1/i1i2/m1: 0		s1/i1i2/m1: 0		s1/i1i2/m1: 0		s1/i1i2/m1: 11% (1/9)
		SHIM-002	1675432	38.8	1639	Positive	s1/i1i2/m2		s2/i1i2/m2: 3% (1/32)				s2/i1i2/m2: 0		s2/i1i2/m2: 0		s2/i1i2/m2: 11% (1/9)		s2/i1i2/m2: 0
		PUNO-010	1691877	38.9	1630	Positive	s1/i1/m1		s1/i1i2/m2: 9% (3/32)				s1/i1i2/m2: 60% (3/5)		s1/i1i2/m2: 0		s1/i1i2/m2: 0		s1/i1i2/m2: 0
		PUNO-009	1629514	38.9	1573	Negative	s2/i2/m2
		PUNO-008	1653625	38.8	1633	Positive	s1/i1/m1
		PUNO-007	1628378	38.8	1570	Positive	s1/i1/m1					CagA+
		PUNO-006	1654099	38.9	1596	Positive	s1/i1/m1					SHIM	100% (5/5)	Puno	78% (7/9)	LIM	67% (6/9)	ASHA	100% (9/9)
		PUNO-004	1614092	39	1583	Positive	s1/i1/m1												Fisher's exact p = 0.166
		PUNO-003	1630535	38.9	1577	Negative	s2/i2/m2
		PUNO-002	1567616	39	1523	Positive	s1/i1/m2					CagA+/s1/i1/m1
		PUNO-001	1644092	38.8	1591	Positive	s1/i1/m1					SHIM	s1/i1/m1: 40% (2/5)	Puno	s1/i1/m1: 67% (6/9)	LIM	s1/i1/m1: 56% (5/9)	ASHA	s1/i1/m1: 89% (8/9)
		LIM-010	1745797	38.6	1712	Positive	s1/i1/m1												Fisher's exact p = 0.319
		LIM-009	1618010	39.1	1593	Positive	s1/i1/m1
		LIM-008	1667949	38.9	1632	Negative	s2/i2/m2
		LIM-007	1651043	38.8	1618	Positive	s1/i1/m2
		LIM-006	1745296	38.8	1694	Positive	s1/i1/m1
		LIM-005	1619464	39	1571	Negative	s1/i1/m1
		LIM-003	1639295	39	1598	Positive	s1/i1/m1
		LIM-002	1615900	39	1565	Negative	s2/i1i2/m2
		LIM-001	1638284	39	1584	Positive	s1/i1/m1
		ASHA-010	1635086	38.8	1600	Positive	s1/i1/m1
		ASHA-009	1611185	38.9	1577	Positive	s1/i1/m1
		ASHA-008	1627715	38.9	1591	Positive	s1/i1/m1
		ASHA-006	1616651	38.9	1598	Positive	s1/i1i2/m1
		ASHA-005	1630559	38.8	1597	Positive	s1/i1/m1
		ASHA-004	1615144	39	1595	Positive	s1/i1/m1
		ASHA-003	1704243	38.9	1655	Positive	s1/i1/m1
		ASHA-002	1640012	38.9	1612	Positive	s1/i1/m1
		ASHA-001	1616437	38.9	1575	Positive	s1/i1/m1
		AVERAGE	1.64119e+06	38.8938	1600.56
